# Supplementary material for: Computed Tomography Angiography-Derived Scores for Prediction of Chronic Total Occlusion Percutaneous Coronary Intervention Using the Hybrid Algorithm
Source: J Cardiovasc Dev Dis. 2023 Dec 22;11(1):3. doi: 10.3390/jcdd11010003 (PMC10817054; doi:10.3390/jcdd11010003)
Supplement: Supplementary file 1 [file jcdd-11-00003-s001.zip]

Archive with 1 entries (1 files):
- jcdd-2776753-supplementary.pdf
